# Supplementary material for: Enhancement of the Antioxidant and Antimicrobial Activities of Porphyran through Chemical Modification with Tyrosine Derivatives
Source: Molecules. 2021 May 14;26(10):2916. doi: 10.3390/molecules26102916 (PMC8156949; doi:10.3390/molecules26102916)
Supplement: Supplementary file 1 [file molecules-26-02916-s001.zip]

Archive with 1 entries (1 files):
- molecules-1205807-supplementary.pdf
